# Supplementary material for: Timing of Lung Transplant Referral in Patients with Severe COVID-19 Lung Injury Supported by ECMO
Source: J Clin Med. 2023 Jun 14;12(12):4041. doi: 10.3390/jcm12124041 (PMC10299376; doi:10.3390/jcm12124041)
Supplement: Supplementary file 1 [file jcm-12-04041-s001.zip]

Archive with 1 entries (1 files):
- jcm-2359548-supplementary.pdf
